# Supplementary material for: Decoding the Genomic and Functional Landscape of Emerging Subtypes in Ovarian Cancer
Source: Cancer Discov. 2025 Jul 31;15(11):2262–77. doi: 10.1158/2159-8290.CD-25-0652 (PMC12580789; doi:10.1158/2159-8290.CD-25-0652)
Supplement: Supplementary Table S1 — Associated publication for each single-cell RNA sample. [file cd-25-0652_supplementary_table_s1_suppst1.csv]

sample	reference
EOC649_iMes	10.1093/bioinformatics/btab178
EOC649_pOme	10.1101/2024.03.28.587131
EOC376_iOme1	10.1093/bioinformatics/btab178
EOC1120_pPer	10.1016/j.ccell.2024.11.005
EOC940_pPer	10.1093/bioinformatics/btab178
EOC204_pMes1	10.1101/2024.03.28.587131
EOC423_pOme2	10.1016/j.ccell.2024.11.005
EOC540_iOme2	10.1126/sciadv.abm1831
EOC540_p2Ome	10.1126/sciadv.abm1831
EOC310_pPer1	10.1101/2025.06.13.659489
EOC321_pPer2	10.1016/j.ccell.2024.11.005
EOC733_iOme	10.1126/sciadv.abm1831
EOC733_pPer	10.1126/sciadv.abm1831
EOC382_p2Ome1	10.1101/2025.06.13.659489
EOC926_pPer1	10.1016/j.ccell.2024.11.005
EOC556_iOme	10.1016/j.ccell.2024.11.005
EOC556_pOme1	10.1016/j.ccell.2024.11.005
EOC1127_iOme1	10.1016/j.ccell.2024.11.005
EOC1127_pOme1_2	10.1101/2024.03.28.587131
EOC115_pPer	10.1101/2024.03.28.587131
EOC192_pOme1_x	10.1101/2025.06.13.659489
EOC192_pOme2_c	10.1101/2025.06.13.659489
EOC386_iOme1	10.1016/j.ccell.2024.11.005
EOC386_pOme1	10.1016/j.ccell.2024.11.005
EOC1002_pOme1	10.1101/2025.06.13.659489
EOC175_iOme1	NA
EOC175_pOme	10.1101/2025.06.13.659489
EOC736_iOvaL	10.1093/bioinformatics/btab178
EOC568_pTubL	10.1093/bioinformatics/btab178
EOC50_pOvaR	10.1371/journal.pcbi.1009290
EOC871_pTum1	10.1371/journal.pcbi.1009290
EOC558_pOvaL1	10.1101/2025.06.13.659489
EOC363_rTum1	NA
